# Supplementary material for: Engineering Ion Affinity of Zr-MOF Hybrid PDMS Membranes for the Selective Separation of Na+/Ca2+
Source: Molecules. 2024 Nov 9;29(22):5297. doi: 10.3390/molecules29225297 (PMC11596945; doi:10.3390/molecules29225297)
Supplement: Supplementary file 1 [file molecules-29-05297-s001.zip]

Archive with 1 entries (1 files):
- molecules-3281035-supplementary.pdf
